# Supplementary material for: Antimicrobial Activity of Selenium Nanoparticles (SeNPs) against Potentially Pathogenic Oral Microorganisms: A Scoping Review
Source: Pharmaceutics. 2023 Aug 31;15(9):2253. doi: 10.3390/pharmaceutics15092253 (PMC10537110; doi:10.3390/pharmaceutics15092253)
Supplement: Supplementary file 1 [file pharmaceutics-15-02253-s001.zip]

Archive with 1 entries (1 files):
- pharmaceutics-2501888-supplementary.pdf
